# Supplementary material for: Ferric Chloride Promoted Glycosidation of Alkyl Thioglycosides
Source: Molecules. 2024 Oct 13;29(20):4845. doi: 10.3390/molecules29204845 (PMC11510396; doi:10.3390/molecules29204845)
Supplement: Supplementary file 1 [file molecules-29-04845-s001.zip]

Archive with 1 entries (1 files):
- molecules-3205341-supplementary.pdf
